# Supplementary material for: An investigation into the role of chronic Schistosoma mansoni infection on Human Papillomavirus (HPV) vaccine induced protective responses
Source: PLoS Negl Trop Dis. 2019 Aug 26;13(8):e0007704. doi: 10.1371/journal.pntd.0007704 (PMC6730949; doi:10.1371/journal.pntd.0007704)
Supplement: S3 Table — (XLSX) [file pntd.0007704.s004.xlsx]

## Sheet: Sheet1
	WORM PERFUSION
	Schisto-infected			Schisto/PZQ
Male	367	331	269	56	39	13
Female	291	231	119	21	18	9
