# Supplementary material for: An investigation into the role of chronic Schistosoma mansoni infection on Human Papillomavirus (HPV) vaccine induced protective responses
Source: PLoS Negl Trop Dis. 2019 Aug 26;13(8):e0007704. doi: 10.1371/journal.pntd.0007704 (PMC6730949; doi:10.1371/journal.pntd.0007704)
Supplement: S6 Table — (XLSX) [file pntd.0007704.s007.xlsx]

## Sheet: Sheet1
	IL-4 Concentration
	MED
	Schisto-infected+HPV	Schisto/PZQ+HPV	HPV-only (Control)
0	0.559377	1.44643	4.55177
4	0	4.31841	4.04419
6	3.21342	1.05061	0
8	0	3.82621	2.13891
	HPV Ag
	S.m-infected+HPV Vaccine	S.m+PZQ+HPV Vaccine	HPV Vaccine Only (Control)
0	5.89043	4.48362	1.65344
4	0	11.014	1.8803
6	12.998	3.11417	0
8	0	4.41864	3.39153
	SEA
	S.m-infected+HPV Vaccine	S.m+PZQ+HPV Vaccine	HPV Vaccine Only (Control)
0	12.8348	23.2626	14.5394
4	0	20.3546	9.976
6	15.563	0	3.11261
8	3.99157	5.76329	6.49819
	SWAP
	S.m-infected+HPV Vaccine	S.m+PZQ+HPV Vaccine	HPV Vaccine Only (Control)
0	0.559377	6.08166	1.92114
4	0	15.6744	1.54419
6	0	13.7163	0
8	13.017	0	3.03528
	CONA
	S.m-infected+HPV Vaccine	S.m+PZQ+HPV Vaccine	HPV Vaccine Only (Control)
0	18.6109	44.2986	40.2679
4	21.5633	24.6118	17.7146
6	27.4222	51.0619	13.2394
8	11.522	30.5511	29.0267
