# Supplementary material for: An investigation into the role of chronic Schistosoma mansoni infection on Human Papillomavirus (HPV) vaccine induced protective responses
Source: PLoS Negl Trop Dis. 2019 Aug 26;13(8):e0007704. doi: 10.1371/journal.pntd.0007704 (PMC6730949; doi:10.1371/journal.pntd.0007704)
Supplement: S7 Table — (XLSX) [file pntd.0007704.s008.xlsx]

## Sheet: Sheet1
	IFN-g Concentrations
	MED
	Schisto-infected+HPV	Schisto/PZQ+HPV	HPV-Only (Control)
0	4.25738	0.896943	1.72576
4	2.1849	2.77686	0.119724
6	5.14956	4.80247	3.74096
8	2.38368	2.97865	0.874136
	HPV Ag
	S.m-infected+HPV Vaccine	S.m+PZQ+HPV Vaccine	HPV Vaccine Only (Control)
0	4.65177	2.30318	1.09248
4	1.58638	3.08438	7.49024
6	13.8807	18.5595	13.6678
8	17.5447	18.579	10.449
	SEA
	S.m-infected+HPV Vaccine	S.m+PZQ+HPV Vaccine	HPV Vaccine Only (Control)
0	7.06852	0.991612	2.1149
4	4.34045	4.31806	38.9123
6	4.14276	3.74129	4.44472
8	3.3471	2.3713	0.962982
	SWAP
	S.m-infected+HPV Vaccine	S.m+PZQ+HPV Vaccine	HPV Vaccine Only (Control)
0	2.76873	4.03611	0.493356
4	2.96121	4.20971	0.397122
6	4.6475	5.40131	4.34389
8	1.9441	1.60912	0
	CONA
	S.m-infected+HPV Vaccine	S.m+PZQ+HPV Vaccine	HPV Vaccine Only (Control)
0	23.0299	23.9547	62.0311
4	23.5504	77.5657	26.604
6	43.6869	80.7354	111.113
8	196.432	178.435	110.372
